# Supplementary material for: Geographic Variations in Dietary Patterns and Their Associations with Overweight/Obesity and Hypertension in China: Findings from China Nutrition and Health Surveillance (2015–2017)
Source: Nutrients. 2022 Sep 23;14(19):3949. doi: 10.3390/nu14193949 (PMC9572670; doi:10.3390/nu14193949)
Supplement: Supplementary file 1 [file nutrients-14-03949-s001.zip]

Archive with 1 entries (1 files):
- nutrients-1905937-supplementary.pdf
